# Supplementary material for: Natural Acetogenins, Chatenaytrienins-1, -2, -3 and -4, Mitochondrial Potential Uncouplers and Autophagy Inducers—Promising Anticancer Agents
Source: Antioxidants (Basel). 2023 Jul 30;12(8):1528. doi: 10.3390/antiox12081528 (PMC10451668; doi:10.3390/antiox12081528)
Supplement: Supplementary file 1 [file antioxidants-12-01528-s001.zip]

Archive with 1 entries (1 files):
- antioxidants-2497744-supplementary.pdf
